# Supplementary material for: Haplotype-resolved genomes of two buckwheat crops provide insights into their contrasted rutin concentrations and reproductive systems
Source: BMC Biol. 2023 Apr 17;21:87. doi: 10.1186/s12915-023-01587-1 (PMC10111841; doi:10.1186/s12915-023-01587-1)
Supplement: Supplementary file 3 — Additional file 3: Table S1. Sequencing reads used for assembly of F. esculentum genome. Table S2. Sequencing reads used for assembly of F. tataricum genome. Tables S3. BUSCO analysis of genome assembly completeness of F. esculentum and F. tataricum. Table S4. Classification of repetitive elements in F. esculentum and F. tataricum genomes. Table S5. Summary of RNA sequencing data. Table S6. Gene model characteristics of F. esculentum genome. Tables S7. BUSCO evaluation of predicted gene models for two Fagopyrum genomes. Table S8. Gene model characteristics of F. tataricum genome. Table S9. Functional annotation of predicted gene for F. esculentum genome. Table S10. Functional annotation of predicted gene for F. tataricum genome. Table S11. Gene data sets used for comparative genomic analysis. Table S12. Syntenic gene pairs within F. esculentum genome. Table S13. Syntenic gene pairs within F. tataricum genome. Table S14. Summary of gene family clustering. Table S15. GO enrichment analysis of lineage-specific genes in the Fagopyrum. Table S16. Summary of gene families expansion/contraction in species. Table S17. GO enrichment analysis of the expanded gene families in F. tataricum. Table S18. GO enrichment analysis of the expanded gene families in F. esculentum. Table S19. Summary of FeUGT2 promoter cis-acting elements prediction. Table S20. Summary of FtUGT2 promoter cis-acting elements prediction. Table S21. The list of S-RNase in different species. Table S22. The genetic differences within the haploid genome. [file 12915_2023_1587_MOESM3_ESM.xlsx]

## Sheet: S1
Table S1. Sequencing reads used for assembly of F. esculentum genome.
Data type	Platform	Total Data (Gb)	Total Reads Number	Depth (X)
HiFi reads	Pacbio	37.05	3453075	26.85
Hi-C pair-end reads	Illumina NovaSeq	88.43	589529686	71.89

## Sheet: S2
Table S2. Sequencing reads used for assembly of F. tataricum genome.
Data type	Platform	Total Data (Gb)	Total Reads Number	Depth (X)
HiFi reads	Pacbio	34.14	2473883	64.58
Hi-C pair-end reads	Illumina NovaSeq	97.5	649997832	184.44

## Sheet: S3
Tables S3. BUSCO analysis of genome assembly completeness of F. esculentum and F. tataricum
	Fe-haplotype 1	Fe-haplotype 2	Ft-haplotype 1	Ft-haplotype 2
Complete BUSCOs	1,536 (95.1%)	1,494 (92.6%)	1,559 (96.6%)	1,554 (96.3%)
Complete and single-copy BUSCOs	1,455 (90.1%)	1,418 (87.9%)	1,473 (91.3%)	1,452 (90.0%)
Complete duplicated BUSCOs	81 (5.0%)	76 (4.7%)	86 (5.3%)	102 (6.3%)
Fragmented BUSCOs	9 (0.6%)	14 (0.9%)	7 (0.4%)	6 (0.4%)
Missing BUSCOs	69 (4.3%)	106 (6.5%)	48 (3.0%)	54 (3.3%)
Total BUSCO groups searched	1614	1614	1614	1614

## Sheet: S4
Table S4. Classification of repetitive elements in F. esculentum and F. tataricum genomes.
Type	Fe-haplotype 1		Fe-haplotype 2		Ft-haplotype 1		Ft-haplotype 2
	Total Repeat Length (bp)	% of genome	Total Repeat Length (bp)	% of genome	Total Repeat Length (bp)	% of genome	Total Repeat Length (bp)	% of genome
DNA	17736794	1.40355	19811984	1.63799	13109737	2.49251	9787979	2.01831
LTR	543613642	43.0173	541552906	44.7739	86607452	16.4664	94712698	19.5301
LINE	25845156	2.04518	23150276	1.91399	19741854	3.75345	17745661	3.65921
Simple repeat	18627521	1.47403	17837007	1.47471	11161310	2.12206	10500557	2.16525
Low complexity	4119138	0.325956	3991843	0.330033	2251893	0.428144	2149504	0.443234
Tandem Repeat	211127656	16.707	163921671	13.5525	135990157	25.8553	104372156	21.5219
Other	5750797	0.455072	4430670	0.366314	7243737	1.37723	4116998	0.848938
Total	790840509	62.5808	748471133	61.8813	255321825	48.5434	229839095	47.3935

## Sheet: S5
Table S5. Summary of RNA sequencing data.
Library type	Platform	Species	Tissue	Total Reads Number	Total Data (bp)
RNA-seq	MGI-2000	F. esculentum	root-1	46814456	7022168400
RNA-seq	MGI-2000	F. esculentum	root-2	43811356	6571703400
RNA-seq	MGI-2000	F. esculentum	root-3	47764828	7164724200
RNA-seq	MGI-2000	F. esculentum	root-4	47261384	7089207600
RNA-seq	MGI-2000	F. esculentum	stem-1	47481216	7122182400
RNA-seq	MGI-2000	F. esculentum	stem-2	46872814	7030922100
RNA-seq	MGI-2000	F. esculentum	stem-3	46910614	7036592100
RNA-seq	MGI-2000	F. esculentum	stem-4	46825670	7023850500
RNA-seq	MGI-2000	F. esculentum	leaf-1	46802102	7020315300
RNA-seq	MGI-2000	F. esculentum	leaf-2	46884316	7032647400
RNA-seq	MGI-2000	F. esculentum	leaf-3	47501842	7125276300
RNA-seq	MGI-2000	F. esculentum	leaf-4	47873752	7181062800
RNA-seq	MGI-2000	F. esculentum	flower-1	47515916	7127387400
RNA-seq	MGI-2000	F. esculentum	flower-2	47696654	7154498100
RNA-seq	MGI-2000	F. esculentum	flower-3	47260610	7089091500
RNA-seq	MGI-2000	F. esculentum	flower-4	47247530	7087129500
RNA-seq	MGI-2000	F. esculentum	young seed-1	46016252	6902437800
RNA-seq	MGI-2000	F. esculentum	young seed-2	47359368	7103905200
RNA-seq	MGI-2000	F. esculentum	young seed-3	47171208	7075681200
RNA-seq	MGI-2000	F. esculentum	young seed-4	42816302	6422445300
RNA-seq	MGI-2000	F. esculentum	meature seed-1	47920604	7188090600
RNA-seq	MGI-2000	F. esculentum	meature seed-2	46816854	7022528100
RNA-seq	MGI-2000	F. esculentum	meature seed-3	47672332	7150849800
RNA-seq	MGI-2000	F. esculentum	meature seed-4	47837468	7175620200
RNA-seq	MGI-2000	F. tataricum	root-1	48172478	7225871700
RNA-seq	MGI-2000	F. tataricum	root-2	47676768	7151515200
RNA-seq	MGI-2000	F. tataricum	root-3	48168030	7225204500
RNA-seq	MGI-2000	F. tataricum	root-4	44326420	6648963000
RNA-seq	MGI-2000	F. tataricum	stem-1	47264596	7089689400
RNA-seq	MGI-2000	F. tataricum	stem-2	47350794	7102619100
RNA-seq	MGI-2000	F. tataricum	stem-3	47903552	7185532800
RNA-seq	MGI-2000	F. tataricum	stem-4	47261000	7089150000
RNA-seq	MGI-2000	F. tataricum	leaf-1	46984006	7047600900
RNA-seq	MGI-2000	F. tataricum	leaf-2	46961312	7044196800
RNA-seq	MGI-2000	F. tataricum	leaf-3	47612138	7141820700
RNA-seq	MGI-2000	F. tataricum	leaf-4	42914688	6437203200
RNA-seq	MGI-2000	F. tataricum	young seed-1	47040348	7056052200
RNA-seq	MGI-2000	F. tataricum	young seed-2	47282980	7092447000
RNA-seq	MGI-2000	F. tataricum	young seed-3	46953156	7042973400
RNA-seq	MGI-2000	F. tataricum	young seed-4	48149114	7222367100
RNA-seq	MGI-2000	F. tataricum	meature seed-1	47386116	7107917400
RNA-seq	MGI-2000	F. tataricum	meature seed-2	46891762	7033764300
RNA-seq	MGI-2000	F. tataricum	meature seed-3	47051186	7057677900
RNA-seq	MGI-2000	F. tataricum	meature seed-4	47321378	7098206700

## Sheet: S6
Table S6. Gene model characteristics of F. esculentum genome.
Type	Fe-haplotype 1	Fe-haplotype 2
Average coding sequence length (bp)	1317	1324
Exon length (bp)	301	306
Intron length (bp)	469	466
Exons per gene	4.38	4.33
Total Gene number	49546	49080

## Sheet: S7
Tables S7. BUSCO evaluation of predicted gene models for two Fagopyrum genomes.
	Fe-haplotype 1	Fe-haplotype 2	Ft-haplotype 1	Ft-haplotype 2
Complete BUSCOs	1,558 (96.6%)	1,518 (94.1%)	1,573 (97.5%)	1,564 (96.9%)
Complete and single-copy BUSCOs	1,402 (86.9%)	1,388 (86.0%)	1,483 (91.9%)	1,460 (90.5%)
Complete duplicated BUSCOs	156 (9.7%)	130 (8.1%)	90 (5.6%)	104 (6.4%)
Fragmented BUSCOs	5 (0.3%)	12 (0.7%)	8 (0.5%)	6 (0.4%)
Missing BUSCOs	51 (3.1%)	84 (5.2%)	33 (2.0%)	44 (2.7%)
Total BUSCO groups searched	1614	1614	1614	1614

## Sheet: S8
Table S8. Gene model characteristics of F. tataricum genome.
Type	Ft-haplotype 1	Ft-haplotype 2
Average coding sequence length (bp)	1404	1428
Exon length (bp)	275	274
Intron length (bp)	379	380
Exons per gene	5.11	5.21
Total Gene number	36778	34509

## Sheet: S9
Table S9. Functional annotation of predicted gene for F. esculentum genome.
		Fe-haplotype 1		Fe-haplotype 2
		Number	Percent (%)	Number	Percent (%)
Total		49546	100	49080	100
Annotated	InterPro	34617	69.8684	34011	69.2971
	GO	39516	79.7562	39313	80.0998
	KEGG	40036	80.8057	39552	80.5868
	Swissprot	42848	86.4812	42622	86.8419
	Nr	43012	86.8123	42780	87.1638
Unannotated		3426	6.91479	3454	7.03749

## Sheet: S10
Table S10. Functional annotation of predicted gene for F. tataricum genome.
		Ft-haplotype 1		Ft-haplotype 2
		Number	Percent (%)	Number	Percent (%)
Total		36778	100	34509	100
Annotated	InterPro	28029	76.2113	26618	77.1335
	GO	31012	84.3221	29288	84.8706
	KEGG	31295	85.0916	29515	85.5284
	Swissprot	32951	89.5943	31232	90.5039
	Nr	33168	90.1843	31357	90.8662
Unannotated		1896	5.15526	1751	5.07404

[truncated: 12 more sheets: S11, S12, S13, S14, S15, S16, S17, S18, S19, S20, S21, S22]
